# Supplementary material for: Moderation analysis of exchange rate, tourism and economic growth in Asia
Source: PLoS One. 2022 Dec 30;17(12):e0279937. doi: 10.1371/journal.pone.0279937 (PMC9803286; doi:10.1371/journal.pone.0279937)
Supplement: S1 Data — (XLSX) [file pone.0279937.s001.xlsx]

## Sheet: PLOS ONE Data
c_id	country	cc	region	year	pc	trpt	indint	mob	lab1564m	fdinibp	dc	trs	oexr	lnpc	lntrpt	lnindint	lnmob	lnlab1564m	lnfdinibp	lndc	lntrs	lntrpt_oexr
1	Afghanistan	AFG	SA	2010	543.303	147000000	4	10215840	48.787	190800000	11.575	20.2654	46.4525	6.29767	18.8059	1.38629	16.1395	3.88746	19.0667	2.44885	3.00892	873.582
1	Afghanistan	AFG	SA	2011	528.737	165000000	5	13797879	48.993	52173421	4.95918	23.3353	46.747	6.27049	18.9215	1.60944	16.44	3.89168	17.7701	1.60124	3.14997	884.521
1	Afghanistan	AFG	SA	2012	576.19	167000000	5.45455	15340115	49.274	56823660	4.4721	18.1644	50.9214	6.35644	18.9335	1.69645	16.546	3.8974	17.8555	1.49786	2.89947	964.12
1	Afghanistan	AFG	SA	2013	587.565	179000000	5.9	16807156	49.455	48311346	4.32169	11.7016	55.3775	6.37599	19.0029	1.77495	16.6373	3.90106	17.6932	1.46365	2.45972	1052.33
1	Afghanistan	AFG	SA	2014	583.656	121000000	7	18407168	49.652	42975263	3.94106	13.8747	57.2475	6.36931	18.6113	1.94591	16.7282	3.90504	17.5761	1.37145	2.63007	1065.45
1	Afghanistan	AFG	SA	2015	574.184	86000000	8.26	19709038	49.859	169100000	3.98149	10.3256	61.1435	6.35295	18.2699	2.11143	16.7966	3.9092	18.946	1.38166	2.33463	1117.08
1	Afghanistan	AFG	SA	2016	571.074	62000000	11.2	21602982	50.032	93591315	3.61825	8.47033	67.8661	6.34752	17.9426	2.41591	16.8883	3.91266	18.3544	1.28599	2.13657	1217.7
1	Afghanistan	AFG	SA	2017	571.543	16000000	13.5	23929713	50.207	51533897	3.59038	7.96946	68.0269	6.34834	16.5881	2.60269	16.9906	3.91615	17.7578	1.27826	2.07562	1128.44
1	Afghanistan	AFG	SA	2018	568.343	50000000		21976355	50.413	119400000	3.30853	10.8918	72.0832	6.34272	17.7275		16.9055	3.92025	18.598	1.1965	2.38801	1277.86
1	Afghanistan	AFG	SA	2019	571.467				50.463	23419361	3.20112	9.72681	77.7379	6.34821				3.92124	16.9691	1.1635	2.27489
2	American Samoa	ASM	EAP	2010	10271.2									9.2371
2	American Samoa	ASM	EAP	2011	10360.5									9.24576
2	American Samoa	ASM	EAP	2012	9921.81									9.20249
2	American Samoa	ASM	EAP	2013	9640.34									9.17371
2	American Samoa	ASM	EAP	2014	9717.83									9.18172
2	American Samoa	ASM	EAP	2015	9850.57									9.19528
2	American Samoa	ASM	EAP	2016	9589.98	22000000								9.16847	16.9065
2	American Samoa	ASM	EAP	2017	9048.18	22000000								9.11032	16.9065
2	American Samoa	ASM	EAP	2018	9271.71									9.13472
2	American Samoa	ASM	EAP	2019
3	Australia	AUS	EAP	2010	52022.1	31060000000	76	22500000	76.451	35210000000	125.496	8.55302	1.09016	10.8594	24.1592	4.33073	16.929	4.33665	24.2846	4.83227	2.14628	26.3374
3	Australia	AUS	EAP	2011	52567.8	34320000000	79.4877	23789000	76.649	65550000000	122.335	8.20605	0.969463	10.8699	24.259	4.3756	16.9847	4.33924	24.9061	4.80676	2.10487	23.5182
3	Australia	AUS	EAP	2012	53682	34140000000	79	24338000	76.407	57550000000	121.284	7.78445	0.965801	10.8908	24.2537	4.36945	17.0075	4.33607	24.7759	4.79813	2.05213	23.4243
3	Australia	AUS	EAP	2013	54129.9	32890000000	83.4535	24940000	76.397	54000000000	124.782	7.66946	1.03584	10.8991	24.2164	4.42429	17.032	4.33594	24.7123	4.82657	2.03725	25.0844
3	Australia	AUS	EAP	2014	54679.4	35740000000	84	25060000	76.342	63200000000	128.507	8.46932	1.10936	10.9092	24.2995	4.43082	17.0368	4.33522	24.8696	4.85598	2.13645	26.957
3	Australia	AUS	EAP	2015	55079.9	36250000000	84.5605	25770000	77.007	46890000000	136.317	8.77047	1.33109	10.9165	24.3137	4.43747	17.0647	4.3439	24.5711	4.91499	2.17139	32.3637
3	Australia	AUS	EAP	2016	55728.7	39060000000	86.54	26551000	77.02	42980000000	142.423	9.96732	1.34521	10.9283	24.3884	4.46061	17.0946	4.34406	24.484	4.9588	2.29931	32.8076
3	Australia	AUS	EAP	2017	56095.2	43980000000	86.545	27463000	77.514	47540000000	140.193	10.0477	1.30476	10.9348	24.507	4.46066	17.1284	4.35046	24.5848	4.94302	2.30734	31.9757
3	Australia	AUS	EAP	2018	56864.3	47330000000		28279000	78.072	62170000000	139.426	9.95563	1.33841	10.9484	24.5804		17.1576	4.35763	24.8531	4.93754	2.29814	32.8987
3	Australia	AUS	EAP	2019	57071.2				78.13	38610000000		10.2183	1.43851	10.952				4.35837	24.3768		2.32418
4	Bangladesh	BGD	SA	2010	781.154	103000000	3.7	67923887	58.549	1232000000	40.9613	5.92842	69.6493	6.66077	18.4502	1.30833	18.0339	4.06986	20.9319	3.71263	1.77976	1285.05
4	Bangladesh	BGD	SA	2011	822.188	97000000	4.5	84368700	58.541	1265000000	42.4702	6.00416	74.1524	6.71197	18.3902	1.50408	18.2507	4.06973	20.9583	3.7488	1.79245	1363.68
4	Bangladesh	BGD	SA	2012	865.75	105000000	5	97180000	58.542	1584000000	43.0007	6.1978	81.8627	6.7636	18.4695	1.60944	18.3921	4.06975	21.1832	3.76122	1.82419	1511.96
4	Bangladesh	BGD	SA	2013	907.257	131000000	6.63	116600000	58.547	2603000000	41.7948	6.37696	78.1032	6.81043	18.6907	1.8916	18.5743	4.06983	21.6799	3.73277	1.85269	1459.81
4	Bangladesh	BGD	SA	2014	951.315	154000000	13.9	126900000	58.549	2539000000	43.7361	6.30647	77.6414	6.85785	18.8525	2.63189	18.6589	4.06986	21.655	3.77817	1.84158	1463.73
4	Bangladesh	BGD	SA	2015	1002.39	150300000	14.4	131400000	58.543	2831000000	44.407	5.6145	77.9469	6.91014	18.8281	2.66723	18.6938	4.06976	21.7639	3.7934	1.72535	1467.6
4	Bangladesh	BGD	SA	2016	1062.04	214300000	18.02	136000000	58.533	2333000000	45.2795	5.12278	78.4681	6.96795	19.1829	2.89148	18.7282	4.06959	21.5704	3.81285	1.6337	1505.24
4	Bangladesh	BGD	SA	2017	1127.27	348000000	15	150900000	61.234	1810000000	47.5833	4.95293	80.4375	7.02756	19.6677	2.70805	18.8321	4.1147	21.3166	3.86248	1.59998	1582.02
4	Bangladesh	BGD	SA	2018	1203.22	357000000		161800000	61.376	2940000000	46.939	5.62223	83.4662	7.09275	19.6932		18.9019	4.11702	21.8017	3.84885	1.72673	1643.72
4	Bangladesh	BGD	SA	2019	1287.82				61.409	1597000000	45.313	5.24754	84.4535	7.16071				4.11756	21.1914	3.81359	1.65776
5	Bhutan	BTN	SA	2010	2258.18	64000000	13.6	394316	70.471	75274009	42.4561	13.5049	45.7258	7.72232	17.9744	2.61007	12.8849	4.2552	18.1366	3.74847	2.60305	821.894
5	Bhutan	BTN	SA	2011	2411.03	76000000	14.4	484189	68.319	31141615	47.9473	14.544	46.6705	7.78781	18.1462	2.66723	13.0902	4.22419	17.2541	3.8701	2.67718	846.894
5	Bhutan	BTN	SA	2012	2504.51	93000000	15.6	560890	66.07	24380674	46.8066	16.7071	53.4372	7.82585	18.3481	2.74727	13.2373	4.19071	17.0093	3.84603	2.81583	980.472
5	Bhutan	BTN	SA	2013	2526.43	116000000	22.4	544337	66.465	20433631	46.7323	17.1209	58.5978	7.83456	18.5691	3.10906	13.2073	4.19667	16.8327	3.84443	2.8403	1088.11
5	Bhutan	BTN	SA	2014	2639.6	99000000	30.3	624536	64.499	23534932	45.006	16.4651	61.0295	7.87838	18.4106	3.41115	13.3448	4.16665	16.974	3.8068	2.80125	1123.59
5	Bhutan	BTN	SA	2015	2780.82	120000000	39.8	675747	68.586	6.45095e+06	46.4394	15.9963	64.1519	7.9305	18.603	3.68387	13.4236	4.22809	15.6797	3.83815	2.77236	1193.42
5	Bhutan	BTN	SA	2016	2970.77	139000000	41.7726	698373	68.842	11884162	48.1879	16.3594	67.1953	7.99657	18.75	3.73224	13.4565	4.23181	16.2907	3.87511	2.7948	1259.91
5	Bhutan	BTN	SA	2017	3072.02	153000000	48.1064	730623	69.084	-16553760	51.2983	15.1634	65.1216	8.03009	18.8459	3.87342	13.5016	4.23532		3.93766	2.71889	1227.28
5	Bhutan	BTN	SA	2018	3128	121000000		703554	69.3	2.64971e+06	58.0976	17.2775	68.3895	8.04815	18.6113		13.4639	4.23844	14.79	4.06212	2.8494	1272.82
5	Bhutan	BTN	SA	2019					69.668	13032400			70.4203					4.24374	16.383
6	Brunei Darussalam	BRN	EAP	2010	35269.6		53	435104	69.261	480700000	36.9078	12.6303	1.36351	10.4708		3.97029	12.9833	4.23788	19.9907	3.60842	2.5361
6	Brunei Darussalam	BRN	EAP	2011	36121.9		56	443161	69.32	691200000	28.1204	12.522	1.25791	10.4947		4.02535	13.0017	4.23873	20.3539	3.3365	2.52749
6	Brunei Darussalam	BRN	EAP	2012	35967.3	92000000	60.2731	469740	69.314	864900000	27.9921	16.3913	1.24957	10.4904	18.3373	4.09889	13.0599	4.23865	20.5781	3.33192	2.79675	22.9137
6	Brunei Darussalam	BRN	EAP	2013	34729.8	96000000	64.5	468814	69.265	775600000	31.1921	18.5246	1.25117	10.4553	18.3799	4.16667	13.058	4.23794	20.4691	3.44016	2.9191	22.9962
6	Brunei Darussalam	BRN	EAP	2014	33416.8	79000000	68.77	452054	69.213	567900000	33.208	16.0463	1.26704	10.4168	18.185	4.23077	13.0216	4.23719	20.1575	3.50279	2.77548	23.0411
6	Brunei Darussalam	BRN	EAP	2015	32873.5	147000000	71.2	463384	69.178	171300000	41.4363	17.801	1.37491	10.4004	18.8059	4.26549	13.0463	4.23668	18.9589	3.72416	2.87925	25.8565
6	Brunei Darussalam	BRN	EAP	2016	31685.2	144000000	90	523453	69.155	-150600000	44.3014	19.0759	1.38135	10.3636	18.7853	4.49981	13.1682	4.23635		3.79102	2.94842	25.949
6	Brunei Darussalam	BRN	EAP	2017	31752.7	177000000	94.8667	544732	69.134	467900000	39.4618	14.8453	1.38089	10.3657	18.9917	4.55247	13.2081	4.23605	19.9638	3.67533	2.69768	26.2254
6	Brunei Darussalam	BRN	EAP	2018	31436.9	190000000		565949	68.799	516200000	35.0398	15.816	1.34892	10.3557	19.0625		13.2463	4.23119	20.062	3.55648	2.76102	25.7138
6	Brunei Darussalam	BRN	EAP	2019	32327.4				68.78	373300000	35.7056	17.9965	1.36422	10.3837				4.23091	19.7379	3.57531	2.89018
7	Cambodia	KHM	EAP	2010	785.502	1671000000	1.26	8150764	87.522	1404000000	27.5579	27.1019	4184.92	6.66632	21.2367	0.231112	15.9136	4.47189	21.0626	3.31629	3.2996	88873.8
7	Cambodia	KHM	EAP	2011	827.777	2258000000	3.1	13757000	87.976	1539000000	28.2532	32.0978	4058.5	6.71874	21.5377	1.1314	16.4371	4.47706	21.1544	3.34121	3.46879	87410.9
7	Cambodia	KHM	EAP	2012	873.949	2663000000	4.94	19105115	85.672	1988000000	38.74	34.0385	4033	6.77302	21.7027	1.59736	16.7655	4.45053	21.4104	3.65687	3.52749	87527.1
7	Cambodia	KHM	EAP	2013	922.89	2895000000	6.8	20264514	83.083	2068000000	52.0145	34.7013	4027.25	6.82751	21.7862	1.91692	16.8244	4.41984	21.4499	3.95152	3.54678	87738.7
7	Cambodia	KHM	EAP	2014	972.743	3220000000	14	20451982	83.15	1853000000	62.6627	35.2913	4037.5	6.88012	21.8926	2.63906	16.8336	4.42065	21.3401	4.13777	3.56364	88391.6
7	Cambodia	KHM	EAP	2015	1024.62	3419000000	6.43319	20850543	83.179	1823000000	74.3167	34.3332	4067.75	6.93208	21.9526	1.86147	16.8529	4.42099	21.3238	4.30834	3.53611	89297.7
7	Cambodia	KHM	EAP	2016	1079.63	3523000000	32.3985	19915503	84.781	2476000000	81.6738	32.29	4058.69	6.98437	21.9826	3.47811	16.807	4.44007	21.6299	4.40273	3.47476	89220.6
7	Cambodia	KHM	EAP	2017	1135.84	4024000000	32.4469	18572973	84.791	2788000000	86.6521	33.1569	4050.58	7.03513	22.1155	3.47961	16.7372	4.44019	21.7486	4.4619	3.50125	89580.8
7	Cambodia	KHM	EAP	2018	1202.62	4832000000	40	19417123	84.784	3213000000	99.5741	34.5746	4051.17	7.09226	22.2985	3.68888	16.7817	4.44011	21.8905	4.6009	3.54312	90335.1
7	Cambodia	KHM	EAP	2019	1268.97				84.96	3706000000		34.2998	4061.15	7.14596				4.44218	22.0332		3.53514
8	China	CHN	EAP	2010	4550.45	45810000000	34.3	859000000	76.787	243700000000	126.579	4.24608	6.77027	8.42298	24.5478	3.53514	20.5713	4.34103	26.2192	4.84087	1.446	166.195
8	China	CHN	EAP	2011	4961.23	48460000000	38.3	986300000	76.649	280100000000	123.096	5.9444	6.46146	8.50941	24.604	3.64545	20.7095	4.33924	26.3584	4.81296	1.78245	158.978
8	China	CHN	EAP	2012	5325.16	50030000000	42.3001	1112000000	76.506	241200000000	128.923	5.65944	6.31233	8.5802	24.6359	3.74479	20.8294	4.33737	26.2089	4.85921	1.73332	155.51
8	China	CHN	EAP	2013	5710.59	51660000000	45.8	1229000000	76.347	290900000000	134.319	5.61746	6.19576	8.65008	24.668	3.82428	20.9295	4.33529	26.3962	4.90022	1.72588	152.837
8	China	CHN	EAP	2014	6103.59	44040000000	47.9	1286000000	76.202	268100000000	140.237	6.22417	6.14343	8.71663	24.5084	3.86912	20.9748	4.33339	26.3146	4.94333	1.82844	150.565
8	China	CHN	EAP	2015	6500.28	44970000000	50.3	1292000000	76.086	242500000000	152.595	5.9044	6.22749	8.7796	24.5293	3.918	20.9795	4.33186	26.2143	5.02778	1.7757	152.756
8	China	CHN	EAP	2016	6907.96	44430000000	53.2	1365000000	75.989	174700000000	156.23	5.78597	6.64448	8.84043	24.5172	3.97406	21.0344	4.33059	25.8863	5.05133	1.75544	162.904
8	China	CHN	EAP	2017	7346.61	38560000000	54.3	1470000000	75.888	166100000000	154.895	5.56487	6.75876	8.90199	24.3755	3.99452	21.1085	4.32926	25.8359	5.04275	1.71647	164.748
8	China	CHN	EAP	2018	7806.95	40390000000		1649000000	75.762	235400000000	157.812	5.46464	6.61596	8.96277	24.4218		21.2234	4.3276	26.1846	5.0614	1.6983	161.574
8	China	CHN	EAP	2019	8254.3				75.613	155800000000	164.664	5.22814	6.90838	9.01849				4.32563	25.7718	5.10391	1.65406
9	Fiji	FJI	EAP	2010	3652.53	825000000	20	697920	63.189	178100000	83.4616	45.72	1.91851	8.20317	20.5309	2.99573	13.4559	4.14613	18.9979	4.42439	3.82254	39.3887
9	Fiji	FJI	EAP	2011	3735.56	955000000	28	727000	64.224	217200000	75.3881	45.3691	1.79088	8.22565	20.6772	3.33221	13.4967	4.16238	19.1963	4.32265	3.81483	37.0305
9	Fiji	FJI	EAP	2012	3781.18	989000000	33.7424	858809	63.495	277300000	76.8013	45.2419	1.78989	8.23779	20.7122	3.51875	13.6633	4.15096	19.4406	4.34122	3.81202	37.0726
9	Fiji	FJI	EAP	2013	3957.73	966000000	35.2	930406	62.728	243800000	74.8887	43.9111	1.84148	8.28342	20.6887	3.56105	13.7434	4.13881	19.3119	4.316	3.78217	38.0977
9	Fiji	FJI	EAP	2014	4175.42	1091000000	37.4	876176	61.894	377900000	72.597	39.9134	1.88735	8.33697	20.8104	3.62167	13.6833	4.12542	19.7501	4.28492	3.68671	39.2763
9	Fiji	FJI	EAP	2015	4359.22	1093000000	42.5	965950	61.34	205400000	78.8286	40.1334	2.09763	8.38005	20.8122	3.7495	13.7809	4.11643	19.1405	4.36728	3.69221	43.6563
9	Fiji	FJI	EAP	2016	4449.31	1149000000	46.507	1044685	60.677	391600000	84.4251	39.7155	2.0947	8.4005	20.8622	3.8396	13.8592	4.10557	19.7858	4.43586	3.68174	43.6999
9	Fiji	FJI	EAP	2017	4663.66	1243000000	49.9664	1033915	60.52	387600000	86.2067	39.812	2.06688	8.44756	20.9408	3.91135	13.8489	4.10297	19.7755	4.45675	3.68417	43.282
9	Fiji	FJI	EAP	2018	4795.19	1370000000			60.354	468900000	93.544	43.1699	2.08738	8.47537	21.0381			4.10023	19.9659	4.53843	3.76514	43.9145
9	Fiji	FJI	EAP	2019	4810.95				60.401	322600000		43.4515	2.16039	8.47865				4.10101	19.5919		3.77165
10	French Polynesia	PYF	EAP	2010		630000000	49	215890	61.253	64303751			90.013		20.2612	3.89182	12.2825	4.11501	17.9791			1823.77
10	French Polynesia	PYF	EAP	2011		725000000	49	222827	61.398	133800000			85.7296		20.4017	3.89182	12.3141	4.11738	18.7119			1749.03
10	French Polynesia	PYF	EAP	2012		720000000	52.8766	227601	61.42	147200000			92.8804		20.3948	3.96796	12.3354	4.11773	18.8073			1894.27
10	French Polynesia	PYF	EAP	2013		746000000	56.8	243395	61.227	99207173			89.8502		20.4302	4.03954	12.4024	4.11459	18.4127			1835.66
10	French Polynesia	PYF	EAP	2014		835000000	60.68	255123	61.004	61928773			89.8243		20.5429	4.10561	12.4495	4.11094	17.9415			1845.26
10	French Polynesia	PYF	EAP	2015		758000000	64.5602	268334	60.708	26007149			107.553		20.4462	4.1676	12.5	4.10607	17.0739			2199.05
10	French Polynesia	PYF	EAP	2016		782000000	68.4404	280111	60.471	61544514			107.807		20.4774	4.22596	12.5429	4.10216	17.9353			2207.6
10	French Polynesia	PYF	EAP	2017			72.7039	287839	60.395	79070197			105.633			4.28639	12.5702	4.10091	18.1858
10	French Polynesia	PYF	EAP	2018				302673	60.291	58721896			101.047				12.6204	4.09918	17.8883
10	French Polynesia	PYF	EAP	2019					60.185				106.589					4.09742
11	Guam	GUM	EAP	2010	30700.4		54.04		71.549					10.332		3.98972		4.27038
11	Guam	GUM	EAP	2011	30690.4		57.7		71.355					10.3317		4.05526		4.26767
11	Guam	GUM	EAP	2012	31252.7		61.5342		71.273					10.3499		4.11959		4.26652
11	Guam	GUM	EAP	2013	31741.5		65.4		71.217					10.3654		4.18052		4.26573
11	Guam	GUM	EAP	2014	32169.6		69.27		71.182					10.3788		4.23801		4.26524
11	Guam	GUM	EAP	2015	32151.9		73.14		71.061					10.3782		4.29238		4.26354
11	Guam	GUM	EAP	2016	32027.6		77.01		70.996					10.3743		4.34394		4.26262
11	Guam	GUM	EAP	2017	31847.7		80.5055		71.004					10.3687		4.38833		4.26274
11	Guam	GUM	EAP	2018	31477.3				70.968					10.357				4.26223
11	Guam	GUM	EAP	2019					70.945									4.2619
12	Hong Kong SAR, China	HKG	EAP	2010	32550	27210000000	72	13793729	68.373	82710000000	185.582	66.0169	7.76917	10.3905	24.0268	4.27667	16.4397	4.22498	25.1386	5.2235	4.18991	186.669
12	Hong Kong SAR, China	HKG	EAP	2011	33888.5	33170000000	72.2	15292924	69.112	96140000000	202.293	66.6211	7.784	10.4308	24.2249	4.27944	16.5429	4.23573	25.2891	5.30972	4.19902	188.567
12	Hong Kong SAR, China	HKG	EAP	2012	34086.3	37100000000	72.9	16387536	69.745	74890000000	198.532	66.6803	7.75642	10.4367	24.3369	4.28909	16.612	4.24485	25.0393	5.29095	4.19991	188.767
12	Hong Kong SAR, China	HKG	EAP	2013	35002.5	42430000000	74.2	16973133	70.84	76860000000	218.16	65.2796	7.756	10.4632	24.4711	4.30676	16.6471	4.26042	25.0652	5.38523	4.17868	189.798
12	Hong Kong SAR, China	HKG	EAP	2014	35717.7	46350000000	79.8663	16959455	70.914	129800000000	233.211	62.0622	7.75408	10.4834	24.5595	4.38035	16.6463	4.26147	25.5893	5.45194	4.12814	190.436
12	Hong Kong SAR, China	HKG	EAP	2015	36260.6	42490000000	84.9484	16724440	71.366	181000000000	207.899	57.6789	7.75175	10.4985	24.4725	4.44204	16.6324	4.26782	25.9218	5.33705	4.05489	189.705
12	Hong Kong SAR, China	HKG	EAP	2016	36818.5	37840000000	87.4794	17584969	71.599	133300000000	214.314	53.9178	7.76225	10.5138	24.3566	4.4714	16.6825	4.27108	25.6159	5.36744	3.98746	189.062
12	Hong Kong SAR, China	HKG	EAP	2017	37929.4	38170000000	89.4159	18394762	71.972	125700000000	223.391	53.286	7.79325	10.5435	24.3653	4.4933	16.7276	4.27628	25.5572	5.40892	3.97567	189.885
12	Hong Kong SAR, China	HKG	EAP	2018	38704.3	41870000000	90.5074	19901856	72.321	97040000000		53.8557	7.8385	10.5637	24.4578	4.50543	16.8063	4.28111	25.2984		3.98631	191.713
12	Hong Kong SAR, China	HKG	EAP	2019	37957.1				72.488	53170000000		49.2623	7.83592	10.5442				4.28342	24.6968		3.89716
13	India	IND	SA	2010	1357.56	14490000000	7.5	752200000	56.171	27400000000	50.5554	11.6961	45.7258	7.21345	23.3967	2.0149	20.4385	4.0284	24.0338	3.92307	2.45925	1069.83
13	India	IND	SA	2011	1410.43	17710000000	10.07	893900000	55.216	36500000000	51.2892	11.864	46.6705	7.25165	23.5974	2.30956	20.6111	4.01125	24.3206	3.93748	2.47351	1101.3
13	India	IND	SA	2012	1469.18	18340000000	12.5801	864700000	54.288	24000000000	51.8885	12.3353	53.4372	7.29246	23.6323	2.53211	20.5779	3.9943	23.9013	3.9491	2.51246	1262.85
13	India	IND	SA	2013	1544.62	19040000000	15.1	886300000	53.904	28150000000	52.3857	12.2736	58.5978	7.34253	23.6698	2.71469	20.6026	3.9872	24.0608	3.95863	2.50745	1387
13	India	IND	SA	2014	1640.18	20760000000	21	944000000	53.532	34580000000	51.8822	11.6871	61.0295	7.40256	23.7563	3.04452	20.6656	3.98028	24.2665	3.94898	2.45849	1449.84
13	India	IND	SA	2015	1751.66	21470000000	17	1001000000	53.173	44010000000	51.8675	11.3578	64.1519	7.46832	23.7899	2.83321	20.7243	3.97355	24.5077	3.94869	2.42991	1526.17
13	India	IND	SA	2016	1875.73	23110000000	22	1128000000	52.821	44460000000	49.1012	11.2315	67.1953	7.53675	23.8635	3.09104	20.8437	3.96691	24.5179	3.89388	2.41873	1603.52
13	India	IND	SA	2017	1986.63	27880000000	34.45	1169000000	52.481	39970000000	48.7704	11.1079	65.1216	7.5942	24.0512	3.53951	20.8794	3.96045	24.4114	3.88713	2.40766	1566.25
13	India	IND	SA	2018	2086.45	29140000000		1176000000	52.149	42120000000	50.1483	12.1311	68.3895	7.64322	24.0954		20.8854	3.95411	24.4638	3.91498	2.49577	1647.87
13	India	IND	SA	2019	2169.14				52.103	50610000000	50.0426	11.9993	70.4203	7.68209				3.95322	24.6474	3.91287	2.48485
14	Indonesia	IDN	EAP	2010	3122.36	7618000000	10.92	211300000	69.191	15290000000	27.253	5.71207	9090.43	8.04635	22.7538	2.3906	19.1688	4.23687	23.4505	3.30517	1.74258	206842
14	Indonesia	IDN	EAP	2011	3270.62	9038000000	12.28	249800000	69.431	20560000000	30.0822	6.00016	8770.43	8.09273	22.9247	2.50797	19.3362	4.24033	23.7466	3.40393	1.79179	201060
14	Indonesia	IDN	EAP	2012	3421.27	9463000000	14.52	282000000	69.946	21200000000	33.4342	6.30636	9386.63	8.13777	22.9707	2.67553	19.4574	4.24772	23.7773	3.50958	1.84156	215617
14	Indonesia	IDN	EAP	2013	3563.3	10300000000	14.94	313200000	69.267	23280000000	36.0581	6.35141	10461.2	8.17844	23.0554	2.70404	19.5623	4.23797	23.8709	3.58513	1.84868	241188
14	Indonesia	IDN	EAP	2014	3692.97	11570000000	17.14	325600000	69.003	25120000000	36.4235	6.40667	11865.2	8.21419	23.1717	2.84142	19.6012	4.23415	23.9469	3.59522	1.85734	274937
14	Indonesia	IDN	EAP	2015	3824.27	12050000000	21.9761	338900000	68.658	19780000000	39.1188	6.17276	13389.4	8.24912	23.2123	3.08995	19.6412	4.22914	23.7079	3.6666	1.82014	310800
14	Indonesia	IDN	EAP	2016	3968.06	12570000000	25.4474	385600000	68.374	4542000000	39.4024	5.76586	13308.3	8.28603	23.2546	3.23661	19.7703	4.22499	22.2366	3.67383	1.75195	309480
14	Indonesia	IDN	EAP	2017	4120.52	14690000000	32.2924	435200000	69.21	20510000000	38.7323	5.7142	13380.8	8.32373	23.4104	3.47483	19.8913	4.23714	23.7442	3.65667	1.74295	313251
14	Indonesia	IDN	EAP	2018	4284.69	15600000000	39.9046	319400000	69.727	18910000000	38.8066	6.61064	14236.9	8.3628	23.4705	3.68649	19.5819	4.24459	23.663	3.65859	1.88868	334149
14	Indonesia	IDN	EAP	2019	4450.72				69.771	24580000000	37.7517	6.3477	14147.7	8.40082				4.24522	23.9252	3.63103	1.84809
15	Japan	JPN	EAP	2010	44507.7	15360000000	78.21	123300000	74.167	7441000000	159.938	5.25313	87.7799	10.7034	23.455	4.3594	18.6301	4.30632	22.7303	5.07479	1.65882	2058.88
15	Japan	JPN	EAP	2011	44538.7	12530000000	79.0541	132800000	74.052	-850700000	159.024	5.13994	79.807	10.7041	23.2514	4.37013	18.7044	4.30477		5.06905	1.63704	1855.62
15	Japan	JPN	EAP	2012	45276.9	16200000000	79.4964	141100000	74.214	547000000	159.611	5.18542	79.7905	10.7205	23.5083	4.37571	18.765	4.30695	20.12	5.07274	1.64585	1875.74
15	Japan	JPN	EAP	2013	46249.2	16870000000	88.2194	147900000	75.092	10650000000	162.408	5.94053	97.5957	10.7418	23.5488	4.47983	18.812	4.31871	23.0888	5.09011	1.7818	2298.26
15	Japan	JPN	EAP	2014	46484.2	20790000000	89.1068	157900000	75.691	19750000000	162.969	7.34713	105.945	10.7469	23.7577	4.48984	18.8775	4.32666	23.7064	5.09356	1.99431	2517.01
15	Japan	JPN	EAP	2015	47102.6	27290000000	91.058	160600000	76.141	5252000000	162.232	7.77512	121.044	10.7601	24.0298	4.5115	18.8944	4.33259	22.3819	5.08903	2.05093	2908.66
15	Japan	JPN	EAP	2016	47403	33460000000	93.1827	166900000	77.019	40950000000	163.811	7.35649	108.793	10.7664	24.2336	4.53456	18.9329	4.34405	24.4356	5.09871	1.99558	2636.45
15	Japan	JPN	EAP	2017	48510.6	36980000000	84.5881	172800000	77.761	18800000000	168.689	7.80578	112.166	10.7895	24.3336	4.43779	18.9676	4.35364	23.6571	5.12806	2.05486	2729.41
15	Japan	JPN	EAP	2018	48766.1	45280000000	91.2816	179900000	79.054	24610000000	169.383	8.02618	110.423	10.7948	24.5361	4.51395	19.0079	4.37013	23.9264	5.13216	2.08271	2709.36
15	Japan	JPN	EAP	2019	49187.8				79.178	37180000000	174.894	8.1393	109.01	10.8034				4.3717	24.339	5.16418	2.0967
16	Kiribati	KIR	EAP	2010	1516.81	4300000	9.07	10595		-6.60247e+06		41.4072	1.09016	7.32437	15.2741	2.20497	9.26814				3.72346	16.6512
16	Kiribati	KIR	EAP	2011	1514.5	4900000	10	13788		-348738		45.6453	0.969463	7.32284	15.4047	2.30259	9.53155				3.8209	14.9343
16	Kiribati	KIR	EAP	2012	1561.4	4900000	10.7468	18000		-2.38594e+06		44.5313	0.965801	7.35334	15.4047	2.37461	9.79813				3.79619	14.8779
16	Kiribati	KIR	EAP	2013	1604.29	3400000	11.5	20000		838138		44.8866	1.03584	7.38043	15.0393	2.44235	9.90349		13.6389		3.80414	15.5783
16	Kiribati	KIR	EAP	2014	1571.23	3200000	12.25	30000		2.63214e+06		51.1248	1.10936	7.35961	14.9787	2.50553	10.3089		14.7833		3.93427	16.6168
16	Kiribati	KIR	EAP	2015	1710.66	2000000	12.9975	41000		-819824		57.3864	1.33109	7.44463	14.5087	2.56476	10.6213				4.04981	19.3123
16	Kiribati	KIR	EAP	2016	1773.03	2800000	13.7	52000		1.80696e+06		62.3696	1.34521	7.48044	14.8451	2.6174	10.859		14.4072		4.13308	19.9699
16	Kiribati	KIR	EAP	2017	1763.23	4100000	14.5818	46123		784797		51.0879	1.30476	7.4749	15.2265	2.67977	10.7391		13.5732		3.93355	19.8669
16	Kiribati	KIR	EAP	2018	1777.71			58838		-1.14436e+06		41.0205	1.33841	7.48308			10.9825				3.71407
16	Kiribati	KIR	EAP	2019	1790.48								1.43851	7.49024
17	Korea, Dem. People’s Rep.	PRK	EAP	2010			0	431919	86.306	13585000							12.976	4.4579	16.4245
17	Korea, Dem. People’s Rep.	PRK	EAP	2011			0	1000000	86.3	103100000							13.8155	4.45783	18.4512
17	Korea, Dem. People’s Rep.	PRK	EAP	2012			0	1700000	86.355	205200000							14.3461	4.45847	19.1395
17	Korea, Dem. People’s Rep.	PRK	EAP	2013				2420000	86.402	119000000							14.6993	4.45901	18.5946
17	Korea, Dem. People’s Rep.	PRK	EAP	2014				2800000	86.418	102400000							14.8451	4.4592	18.4444
17	Korea, Dem. People’s Rep.	PRK	EAP	2015				3240000	86.326	79435000							14.9911	4.45813	18.1904
17	Korea, Dem. People’s Rep.	PRK	EAP	2016				3606000	86.22	89275000							15.0981	4.4569	18.3072
17	Korea, Dem. People’s Rep.	PRK	EAP	2017				3810000	86.107	-12791000							15.1531	4.45559
17	Korea, Dem. People’s Rep.	PRK	EAP	2018					85.949	51973000								4.45375	17.7662
17	Korea, Dem. People’s Rep.	PRK	EAP	2019					85.821									4.45226
18	Korea, Rep.	KOR	EAP	2010	23087.2	14320000000	83.7	50767241	65.34	9497000000	130.039	15.722	1156.06	10.047	23.3849	4.42724	17.7428	4.1796	22.9742	4.86783	2.75506	27034.4
18	Korea, Rep.	KOR	EAP	2011	23754.8	17330000000	83.7591	52506793	65.713	9773000000	132.538	15.4143	1108.29	10.0755	23.5757	4.42795	17.7765	4.1853	23.0029	4.88687	2.7353	26128.8
18	Korea, Rep.	KOR	EAP	2012	24197.9	18730000000	84.07	53624427	66.013	9496000000	130.746	16.5302	1126.47	10.094	23.6534	4.43165	17.7975	4.18985	22.9741	4.87326	2.80519	26644.9
18	Korea, Rep.	KOR	EAP	2013	24850.4	19460000000	84.77	54680840	66.265	12770000000	128.492	15.5368	1094.85	10.1206	23.6916	4.43994	17.817	4.19366	23.2704	4.85587	2.74321	25938.8
18	Korea, Rep.	KOR	EAP	2014	25485.6	22390000000	87.5568	57290356	67.546	9274000000	131.555	15.2996	1052.96	10.1459	23.8319	4.47229	17.8636	4.21281	22.9505	4.87943	2.72783	25094
18	Korea, Rep.	KOR	EAP	2015	26063.7	18710000000	89.9	58935081	68.065	4104000000	132.141	14.3012	1131.16	10.1683	23.6523	4.4987	17.892	4.22046	22.1352	4.88387	2.66034	26754.5
18	Korea, Rep.	KOR	EAP	2016	26725.5	20920000000	92.843	61295538	68.475	12100000000	134.826	13.7961	1160.43	10.1934	23.764	4.53091	17.9312	4.22647	23.2165	4.90398	2.62438	27576.5
18	Korea, Rep.	KOR	EAP	2017	27492.6	17170000000	95.0694	63658688	69.034	17910000000	136.492	13.3097	1130.42	10.2217	23.5664	4.55461	17.969	4.2346	23.6086	4.91627	2.58849	26640.1
18	Korea, Rep.	KOR	EAP	2018	28091.4	19860000000	96.0229	66355778	69.052	12180000000	141.505	13.7584	1100.5	10.2432	23.712	4.56459	18.0105	4.23486	23.2231	4.95233	2.62165	26095
18	Korea, Rep.	KOR	EAP	2019	28605.7				69.361	10570000000	152.091	14.5084	1165.36	10.2614				4.23933	23.0813	5.02448	2.67473
19	Lao PDR	LAO	EAP	2010	1140.6	385000000	7	4003395	81.127	278800000	20.9193	10.8605	8254.16	7.03931	19.7688	1.94591	15.2027	4.39602	19.446	3.04067	2.38513	163174
19	Lao PDR	LAO	EAP	2011	1213.18	413000000	9	5480851	81.184	300700000		10.0621	8029.26	7.101	19.839	2.19722	15.5168	4.39672	19.5216		2.30877	159292
19	Lao PDR	LAO	EAP	2012	1290.84	461000000	10.7477	4300000	81.272	617800000		13.5847	8006.58	7.16305	19.9489	2.37469	15.2741	4.3978	20.2417		2.60895	159723
19	Lao PDR	LAO	EAP	2013	1373.81	613000000	12.5	4612612	81.365	681400000		15.4051	7833.23	7.22535	20.2339	2.52573	15.3443	4.39895	20.3397		2.7347	158497
19	Lao PDR	LAO	EAP	2014	1456.47	642400000	14.26	4618586	81.458	867600000		14.4291	8042.42	7.28377	20.2807	2.65746	15.3456	4.40009	20.5812		2.66925	163106
19	Lao PDR	LAO	EAP	2015	1538.85	725000000	18.2	3727162	81.536	1078000000		13.36	8127.61	7.33879	20.4017	2.90142	15.1312	4.40104	20.7984		2.59226	165817
19	Lao PDR	LAO	EAP	2016	1621.74	717000000	21.87	3958510	81.555	935300000		11.7507	8124.37	7.39125	20.3906	3.08512	15.1914	4.40128	20.6564		2.46392	165661
19	Lao PDR	LAO	EAP	2017	1706.79	655000000	25.5104	3711813	81.58	1693000000		11.2556	8244.84	7.44237	20.3001	3.23909	15.127	4.40158	21.2498		2.42087	167372
19	Lao PDR	LAO	EAP	2018	1785.58	757000000		3662336	81.602	1320000000		11.5607	8401.33	7.4875	20.4449		15.1136	4.40185	21.0009		2.44761	171764
19	Lao PDR	LAO	EAP	2019	1840.5				81.715				8679.41	7.51779				4.40324
20	Macao SAR, China	MAC	EAP	2010	52253.2	22690000000	55.198	1122261	75.859	3629000000	57.1099	93.3294	8.00222	10.8639	23.8452	4.01093	13.9309	4.32888	22.0122	4.04498	4.53613	190.814
20	Macao SAR, China	MAC	EAP	2011	62122	31120000000	60.2037	1353194	76.372	1754000000	56.3379	96.4322	8.01821	11.0369	24.1611	4.09773	14.118	4.33562	21.2852	4.03137	4.56884	193.729
20	Macao SAR, China	MAC	EAP	2012	66271.5	36520000000	61.31	1613457	76.306	3566000000	57.7871	96.7075	7.98986	11.1015	24.3211	4.11594	14.2939	4.33475	21.9947	4.05677	4.57169	194.322
20	Macao SAR, China	MAC	EAP	2013	71992.2	43670000000	65.8	1722245	76.574	3737000000	62.5233	94.7925	7.98926	11.1843	24.4999	4.18662	14.3591	4.33826	22.0416	4.13554	4.55169	195.736
20	Macao SAR, China	MAC	EAP	2014	69580.6	43300000000	69.78	1856453	77.691	2362000000	76.7642	88.7298	7.98713	11.1502	24.4914	4.24535	14.4342	4.35274	21.5828	4.34074	4.48559	195.616
20	Macao SAR, China	MAC	EAP	2015	53478.8	31500000000	77.6001	1896097	77.834	367400000	107.504	82.3415	7.98496	10.887	24.1732	4.35157	14.4553	4.35458	19.722	4.67753	4.41088	193.023
20	Macao SAR, China	MAC	EAP	2016	52163.2	31020000000	81.643	1969972	77.436	1673000000	116.578	81.4422	7.99506	10.8621	24.1579	4.40236	14.4935	4.34945	21.2379	4.75856	4.39989	193.144
20	Macao SAR, China	MAC	EAP	2017	56423.3	36470000000	83.1741	2047000	77.97	615600000	112.612	85.5034	8.026	10.9406	24.3198	4.42094	14.5319	4.35632	20.2381	4.72395	4.44856	195.19
20	Macao SAR, China	MAC	EAP	2018	58641.6	40360000000	83.7941	2181194	78.602	2326000000	113.842	88.3487	8.07251	10.9792	24.4211	4.42836	14.5954	4.3644	21.5674	4.73482	4.48129	197.139
20	Macao SAR, China	MAC	EAP	2019	55110.5				78.957		122.385		8.07047	10.9171				4.3689		4.80717
21	Malaysia	MYS	EAP	2010	9040.57	19620000000	56.3	33858700	62.895	10890000000	107.123	26.3986	3.22109	9.10948	23.6998	4.03069	17.3377	4.14147	23.1111	4.67398	3.27331	76.3392
21	Malaysia	MYS	EAP	2011	9372.01	21340000000	61	36661300	64.262	15120000000	108.426	25.9059	3.06	9.14548	23.7839	4.11087	17.4172	4.16297	23.4393	4.68607	3.25447	72.7786
21	Malaysia	MYS	EAP	2012	9743.1	21710000000	65.8	41324700	65.461	8896000000	114.125	26.6915	3.0888	9.18431	23.801	4.18662	17.537	4.18145	22.9089	4.73729	3.28435	73.5167
21	Malaysia	MYS	EAP	2013	10061.7	23280000000	57.0575	43005000	67.137	11300000000	119.9	26.9853	3.15091	9.21649	23.8709	4.04406	17.5768	4.20674	23.1481	4.78665	3.29529	75.2149
21	Malaysia	MYS	EAP	2014	10524.1	24470000000	63.6654	44928600	67.51	10620000000	120.579	25.8461	3.27286	9.26142	23.9207	4.15364	17.6206	4.21228	23.086	4.7923	3.25216	78.2891
21	Malaysia	MYS	EAP	2015	10912.2	19190000000	71.0641	44104000	67.812	9857000000	123.104	24.923	3.9055	9.29763	23.6776	4.26358	17.6021	4.21674	23.0114	4.81303	3.21579	92.4731
21	Malaysia	MYS	EAP	2016	11244	19680000000	78.7883	43464500	67.778	13470000000	121.98	25.1432	4.1483	9.32759	23.7029	4.36677	17.5875	4.21624	23.3237	4.80386	3.22459	98.3266
21	Malaysia	MYS	EAP	2017	11729	20310000000	80.1405	42338500	67.84	9368000000	117.224	24.9435	4.30044	9.36982	23.7344	4.38378	17.5612	4.21715	22.9606	4.76409	3.21661	102.068
21	Malaysia	MYS	EAP	2018	12120.1	21770000000	81.201	42413400	67.931	8570000000	120.394	23.6287	4.03513	9.40262	23.8038	4.39693	17.563	4.21849	22.8715	4.79077	3.16246	96.0514
21	Malaysia	MYS	EAP	2019	12478.2				68.185		120.872		4.14247	9.43174				4.22222		4.79473
22	Maldives	MDV	SA	2010	7076.66	1713000000	26.53	494351	64.655	216500000	47.6845	87.3704	12.8	8.86456	21.2615	3.27828	13.111	4.16906	19.1931	3.86461	4.47016	272.147
22	Maldives	MDV	SA	2011	7384.85	1966000000	34	530449	66.12	423500000	42.4282	96.5778	14.602	8.90719	21.3993	3.52636	13.1815	4.19147	19.8641	3.74781	4.57035	312.472
22	Maldives	MDV	SA	2012	7251.68	2032000000	38.9301	560547	67.645	228000000	35.1187	95.0108	15.3648	8.88899	21.4323	3.66177	13.2367	4.21427	19.2449	3.55873	4.55399	329.304
22	Maldives	MDV	SA	2013	7436.06	2422000000	44.1	625161	69.196	360800000	31.2162	99.347	15.3667	8.9141	21.6079	3.78646	13.3458	4.23694	19.7038	3.44094	4.59862	332.042
22	Maldives	MDV	SA	2014	7624.77	2811000000	49.28	665818	70.724	333400000	28.9549	102.55	15.3804	8.93916	21.7568	3.89752	13.4088	4.25878	19.6248	3.36574	4.63035	334.628
22	Maldives	MDV	SA	2015	7501.55	2691000000	54.462	739790	70.552	298000000	29.2437	91.9827	15.3663	8.92286	21.7132	3.9975	13.5141	4.25635	19.5126	3.37567	4.5216	333.652
22	Maldives	MDV	SA	2016	7631.47	2640000000	59.0926	812128	69.871	456600000	30.5611	91.2216	15.3684	8.94004	21.694	4.07911	13.6074	4.24665	19.9393	3.41973	4.51329	333.403
22	Maldives	MDV	SA	2017	7807.7	2771000000	63.1857	900120	70.62	457800000	31.7288	90.2798	15.387	8.96287	21.7425	4.14608	13.7103	4.25731	19.9419	3.45722	4.50291	334.551
22	Maldives	MDV	SA	2018	8033.33	3054000000		857934	71.111	538500000	31.4859	87.9844	15.3908	8.99135	21.8397		13.6623	4.26424	20.1043	3.44954	4.47716	336.132
22	Maldives	MDV	SA	2019	8209.46				72.075		31.5633		15.382	9.01304				4.27771		3.452
23	Marshall Islands	MHL	EAP	2010	2876.99	3700000	7			-9.35667e+06		39.242		7.9645	15.1238	1.94591					3.66975
23	Marshall Islands	MHL	EAP	2011	2846.91	4780000	10			-4.38088e+06		39.667		7.95399	15.3799	2.30259					3.68052
23	Marshall Islands	MHL	EAP	2012	2770.31	4090000	12.5			21373812		38.6999		7.92671	15.2241	2.52573			16.8777		3.65584
23	Marshall Islands	MHL	EAP	2013	2862.15	4300000	14			32548149		41.4976		7.95933	15.2741	2.63906			17.2982		3.72564
23	Marshall Islands	MHL	EAP	2014	2823.29	5400000	16.8	15500		9.04769e+06		39.671		7.94566	15.5019	2.82138	9.6486		16.018		3.68062
23	Marshall Islands	MHL	EAP	2015	2855.24	1500000	19.2824	15500		-5.39364e+06		36.792		7.95691	14.221	2.95919	9.6486				3.60528
23	Marshall Islands	MHL	EAP	2016	2877.72	30400000	29.7878			-3.05585e+06		37.1815		7.96475	17.2299	3.3941					3.61581
23	Marshall Islands	MHL	EAP	2017	2977.8	18100000	38.7012	16000		5.8355e+06		37.4314		7.99894	16.7114	3.65587	9.68034		15.5795		3.62251
23	Marshall Islands	MHL	EAP	2018	3066.98	20100000				9.75205e+06		44.5856		8.02845	16.8162				16.093		3.79741
23	Marshall Islands	MHL	EAP	2019
24	Micronesia, Fed. Sts.	FSM	EAP	2010	2885.45	24000000	20	27518		0	20.5887	38.9116	1	7.96744	16.9936	2.99573	10.2226			3.02474	3.66129	16.9936
24	Micronesia, Fed. Sts.	FSM	EAP	2011	2961.94	22000000	22.8	27600		0	19.4985	35.7108	1	7.9936	16.9065	3.12676	10.2256			2.97033	3.57545	16.9065
24	Micronesia, Fed. Sts.	FSM	EAP	2012	2877.27	22000000	25.9744	31213		0	19.3351	35.0801	1	7.9646	16.9065	3.25711	10.3486			2.96192	3.55763	16.9065
24	Micronesia, Fed. Sts.	FSM	EAP	2013	2734.24	27000000	27.8	31393		0	19.6517	36.0796	1	7.91361	17.1114	3.32504	10.3543			2.97816	3.58573	17.1114
24	Micronesia, Fed. Sts.	FSM	EAP	2014	2633.41	29000000	29.65			20209300	21.1676	35.9941	1	7.87603	17.1828	3.38946			16.8217	3.05247	3.58336	17.1828
24	Micronesia, Fed. Sts.	FSM	EAP	2015	2718.46	25000000	31.5011	22505			22.8301		1	7.90782	17.0344	3.45002	10.0215			3.12808		17.0344
24	Micronesia, Fed. Sts.	FSM	EAP	2016	2710.08		33.3522	23412			22.6316		1	7.90473		3.50712	10.061			3.11935
24	Micronesia, Fed. Sts.	FSM	EAP	2017	2751.71		35.3041	23114			22.7626		1	7.91998		3.564	10.0482			3.12512
24	Micronesia, Fed. Sts.	FSM	EAP	2018	2728.62						19.8205		1	7.91155						2.98672
24	Micronesia, Fed. Sts.	FSM	EAP	2019									1
25	Mongolia	MNG	EAP	2010	2643.29	288000000	10.2	2510470	61.585	1691000000	34.1913	17.7276	1357.06	7.87978	19.4785	2.32239	14.736	4.12042	21.2486	3.53197	2.87512	26433.5
25	Mongolia	MNG	EAP	2011	3043.86	197000000	12.5	2942313	62.65	4571000000	43.4935	18.1568	1265.52	8.02088	19.0987	2.52573	14.8947	4.13756	22.243	3.77261	2.89904	24169.7
25	Mongolia	MNG	EAP	2012	3353.09	215000000	16.4	3375205	62.098	4272000000	43.7218	22.2001	1357.58	8.11764	19.1862	2.79728	15.032	4.12871	22.1754	3.77785	3.1001	26046.7
25	Mongolia	MNG	EAP	2013	3669.52	236000000	17.7	2877584	62.677	2060000000	59.8749	21.3585	1523.93	8.20782	19.2793	2.87356	14.8725	4.13799	21.446	4.09226	3.06145	29380.3
25	Mongolia	MNG	EAP	2014	3880.35	257000000	19.9424	3027243	63.084	337800000	59.2943	20.4737	1817.94	8.26368	19.3646	2.99285	14.9232	4.14447	19.638	4.08251	3.01914	35203.6
25	Mongolia	MNG	EAP	2015	3895.41	279000000	22.5	3068156	63.302	94319767	53.8591	17.8147	1970.31	8.26755	19.4467	3.11352	14.9366	4.14792	18.3622	3.98637	2.88003	38316.1
25	Mongolia	MNG	EAP	2016	3866.24	379000000	22.2658	3367573	62.193	-4156000000	56.9158	26.2815	2140.29	8.26004	19.7531	3.10305	15.0297	4.13024		4.04157	3.26887	42277.3
25	Mongolia	MNG	EAP	2017	3997.49	462000000	23.7143	3886167	62.886	1494000000	53.0724	27.5239	2439.78	8.29342	19.9511	3.16608	15.1729	4.14132	21.1247	3.97166	3.31505	48676.2
25	Mongolia	MNG	EAP	2018	4210.86	526000000	47.1609	4222041	62.861	1952000000	55.6999	28.7129	2472.48	8.34542	20.0808	3.85357	15.2558	4.14093	21.3921	4.01998	3.35735	49649.5
25	Mongolia	MNG	EAP	2019	4350.16				62.849	2443000000	50.1489	32.1752	2663.54	8.37797				4.14074	21.6165	3.915	3.4712
26	Myanmar	MMR	EAP	2010	979.052	91000000	0.25	594000	70.91	901100000	4.76695	2.33799	5.63488	6.88658	18.3264	-1.38629	13.2946	4.26141	20.6191	1.56171	0.849292	103.267
26	Myanmar	MMR	EAP	2011	1025.89	334000000	0.98	1243619	70.645	2520000000	6.74676	3.0823	5.44411	6.93332	19.6267	-0.0202027	14.0335	4.25767	21.6475	1.90906	1.12567	106.85
26	Myanmar	MMR	EAP	2012	1092.06	550000000	4	3729617	70.308	1334000000	9.31027	4.48907	640.653	6.99582	20.1254	1.38629	15.1318	4.25289	21.0114	2.23112	1.50164	12893.4
26	Myanmar	MMR	EAP	2013	1174.05	964000000	8	6832380	69.932	2255000000	12.8385	8.185	933.57	7.06822	20.6866	2.07944	15.7372	4.24752	21.5364	2.55245	2.1023	19312.4
26	Myanmar	MMR	EAP	2014	1257.48	1687000000	11.52	29029342	69.579	2175000000	15.5616	8.13675	984.346	7.13687	21.2462	2.44408	17.1838	4.24246	21.5003	2.74481	2.09639	20913.6
26	Myanmar	MMR	EAP	2015	1335.2	2199000000	21.7258	40993717	69.276	4084000000	17.7482	9.10779	1162.62	7.19684	21.5113	3.0785	17.5289	4.2381	22.1303	2.87628	2.20913	25009.3
26	Myanmar	MMR	EAP	2016	1402.28	2289000000	25.0733	50586416	67.689	3278000000	21.2055	9.39218	1234.87	7.24585	21.5514	3.2218	17.7392	4.21492	21.9105	3.05426	2.23988	26613.1
26	Myanmar	MMR	EAP	2017	1482.66	1988000000	30.6782	47946665	66.154	4002000000	23.6448	9.76115	1360.36	7.30159	21.4104	3.42355	17.6856	4.19198	22.1101	3.16314	2.27841	29125.8
26	Myanmar	MMR	EAP	2018	1573.15	1670000000		61143964	65.969	1291000000	24.9608	10.6938	1429.81	7.36083	21.2361		17.9287	4.18919	20.9787	3.21731	2.36967	30363.5
26	Myanmar	MMR	EAP	2019	1608.49				65.879		25.7364		1518.26	7.38305				4.18782		3.24791
27	Nauru	NRU	EAP	2010	4754.07	600000		6200		0		23.2149	1.09016	8.46676	13.3047		8.73231				3.14479	14.5042
27	Nauru	NRU	EAP	2011	5202.44	1000000	54	6700		0		31.7697	0.969463	8.55688	13.8155	3.98898	8.80986				3.45851	13.3936
27	Nauru	NRU	EAP	2012	5668.5	1000000		6800		0		22.4826	0.965801	8.64268	13.8155		8.82468				3.11274	13.343
27	Nauru	NRU	EAP	2013	7032.92	1500000				0		62.6913	1.03584	8.85836	14.221						4.13822	14.7307
27	Nauru	NRU	EAP	2014	8126.06	6800000				0		71.1366	1.10936	9.00283	15.7324						4.2646	17.453
27	Nauru	NRU	EAP	2015	8006.85	1700000		9400		0		68.2966	1.33109	8.98805	14.3461		9.14846				4.22386	19.096
27	Nauru	NRU	EAP	2016	7928.03	3400000		9900		0		58.2699	1.34521	8.97816	15.0393		9.20029				4.06508	20.2311
27	Nauru	NRU	EAP	2017	7572.79	3900000	57	10000		0		53.3151	1.30476	8.93232	15.1765	4.04305	9.21034				3.97622	19.8016
27	Nauru	NRU	EAP	2018	8143.33	1600000				0		43.1054	1.33841	9.00495	14.2855						3.76365	19.1199
27	Nauru	NRU	EAP	2019	8222.94								1.43851	9.01468
28	Nepal	NPL	SA	2010	592.401	378000000	7.93	9195562	85.534	87741712	54.59	9.62718	73.2624	6.38418	19.7504	2.07065	16.0342	4.44891	18.2899	3.99985	2.26459	1446.96
28	Nepal	NPL	SA	2011	612.033	415000000	9	13354477	85.401	94022157	52.9545	8.70076	74.02	6.41679	19.8438	2.19722	16.4074	4.44736	18.359	3.96943	2.16341	1468.84
28	Nepal	NPL	SA	2012	642.52	379000000	11.1493	16608622	85.355	91954196	56.1292	9.6567	85.2258	6.4654	19.7531	2.41138	16.6254	4.44682	18.3368	4.02766	2.26765	1683.47
28	Nepal	NPL	SA	2013	670.838	460000000	13.3	21362289	85.376	74179633	58.0326	11.2712	93.0844	6.50853	19.9467	2.58776	16.8771	4.44707	18.122	4.061	2.42225	1856.73
28	Nepal	NPL	SA	2014	711.304	511000000	15.44	23021340	85.419	30402677	61.897	12.9263	97.5548	6.5671	20.0519	2.73696	16.9519	4.44757	17.23	4.12547	2.55926	1956.16
28	Nepal	NPL	SA	2015	731.999	509000000	17.5816	27516055	85.447	51895700	64.749	12.2896	102.405	6.59578	20.048	2.86685	17.1303	4.4479	17.7647	4.17052	2.50875	2053.01
28	Nepal	NPL	SA	2016	729.661	498000000	19.6888	32120305	85.751	106000000	80.8453	12.2963	107.384	6.59258	20.0261	2.98005	17.285	4.45145	18.479	4.39254	2.5093	2150.48
28	Nepal	NPL	SA	2017	779.204	712000000	34	36096396	85.999	196300000	78.8785	12.7802	104.512	6.65827	20.3836	3.52636	17.4017	4.45434	19.0952	4.36791	2.5479	2130.33
28	Nepal	NPL	SA	2018	817.78	744000000		39178451	86.19	68186671	86.6274	12.1797	108.93	6.70659	20.4276		17.4836	4.45655	18.0378	4.46162	2.49977	2225.18
28	Nepal	NPL	SA	2019	859.024				86.283		88.0789		112.609	6.7558				4.45763		4.47823
29	New Caledonia	NCL	EAP	2010		226000000	42	220811	72.501	1439000000			90.013		19.236	3.73767	12.3051	4.2836	21.0872			1731.49
29	New Caledonia	NCL	EAP	2011		285000000	50	227310	72.244	1758000000			85.7296		19.468	3.91202	12.3341	4.28005	21.2874			1668.98
29	New Caledonia	NCL	EAP	2012		288000000	58	231000	71.944	2683000000			92.8804		19.4785	4.06044	12.3502	4.27589	21.7102			1809.17
29	New Caledonia	NCL	EAP	2013		287000000	66	240500	71.603	2167000000			89.8502		19.475	4.18966	12.3905	4.27114	21.4966			1749.83
29	New Caledonia	NCL	EAP	2014		287000000	70	243100	71.328	1757000000			89.8243		19.475	4.2485	12.4012	4.26729	21.2869			1749.33
29	New Caledonia	NCL	EAP	2015		246000000	74.0018	260277	71.081	1204000000			107.553		19.3208	4.30409	12.4695	4.26382	20.9089			2078.02
29	New Caledonia	NCL	EAP	2016		248000000			70.953	809800000			107.807		19.3289			4.26202	20.5123			2083.79
29	New Caledonia	NCL	EAP	2017			82.0058		70.988	658900000			105.633			4.40679		4.26251	20.3061
29	New Caledonia	NCL	EAP	2018					71.032	874400000			101.047					4.26313	20.5891
29	New Caledonia	NCL	EAP	2019					71.063				106.589					4.26357
30	New Zealand	NZL	EAP	2010	33700.1	6523000000	80.46	4710000	77.067	286300000		14.8795	1.38783	10.4253	22.5986	4.38776	15.3652	4.34467	19.4725		2.69999	31.3631
30	New Zealand	NZL	EAP	2011	34233	7295000000	81.23	4820000	77.272	1378000000		15.0663	1.26581	10.441	22.7105	4.39729	15.3883	4.34733	21.0439		2.71246	28.7471
30	New Zealand	NZL	EAP	2012	34808.3	7142000000	81.6445	4922000	77.098	3847000000		14.4961	1.23428	10.4576	22.6893	4.40237	15.4092	4.34508	22.0706		2.67388	28.005
30	New Zealand	NZL	EAP	2013	35450	7434000000	82.78	4766000	77.506	-69519935		13.7042	1.21941	10.4759	22.7293	4.41619	15.377	4.35036			2.6177	27.7163
30	New Zealand	NZL	EAP	2014	36184.6	8582000000	85.5	5100000	78.672	3249000000	149.268	13.8324	1.20543	10.4964	22.8729	4.44852	15.4448	4.36529	21.9016	5.00574	2.62701	27.5718
30	New Zealand	NZL	EAP	2015	36792.4	9464000000	88.2229	5600000	78.719	-73372796	152.787	15.1014	1.43397	10.513	22.9708	4.47987	15.5383	4.36588		5.02904	2.71479	32.9395
30	New Zealand	NZL	EAP	2016	37353.1	9773000000	88.4702	6100000	79.894	1875000000	155.501	14.8087	1.43653	10.5282	23.0029	4.48267	15.6238	4.3807	21.3519	5.04665	2.69521	33.0442
30	New Zealand	NZL	EAP	2017	37725.1	10590000000	90.8111	6400000	80.889	2094000000	154.074	14.7347	1.40741	10.5381	23.0832	4.50878	15.6718	4.39308	21.4623	5.03743	2.69021	32.4875
30	New Zealand	NZL	EAP	2018	38763.6	10960000000		6400000	81.083	2129000000	156.147	15.2232	1.44526	10.5652	23.1175		15.6718	4.39547	21.4789	5.0508	2.72282	33.4108
30	New Zealand	NZL	EAP	2019	38993				81.213	3949000000	159.954	15.2807	1.51788	10.5711				4.39708	22.0967	5.07489	2.72659
31	Northern Mariana Islands	MNP	EAP	2010	14804.2									9.60267
31	Northern Mariana Islands	MNP	EAP	2011	13655.1									9.52187
31	Northern Mariana Islands	MNP	EAP	2012	13652.9									9.52171
31	Northern Mariana Islands	MNP	EAP	2013	13860.8									9.53682
31	Northern Mariana Islands	MNP	EAP	2014	14250									9.56451
31	Northern Mariana Islands	MNP	EAP	2015	14626.3									9.59057
31	Northern Mariana Islands	MNP	EAP	2016	18630.8									9.83257
31	Northern Mariana Islands	MNP	EAP	2017	23239.7									10.0536
31	Northern Mariana Islands	MNP	EAP	2018	18577.8									9.82972
31	Northern Mariana Islands	MNP	EAP	2019
32	Pakistan	PAK	SA	2010	987.41	998000000	8	99185844	53.609	2022000000	21.4129	7.75997	85.1938	6.89508	20.7213	2.07944	18.4125	3.98172	21.4274	3.06399	2.04898	1765.32
32	Pakistan	PAK	SA	2011	992.878	1127000000	9	108900000	53.632	1326000000	18.1263	6.2087	86.3434	6.90061	20.8428	2.19722	18.5059	3.98215	21.0054	2.89737	1.82595	1799.64
32	Pakistan	PAK	SA	2012	1006.07	1014000000	9.96	120200000	53.947	859000000	16.94	6.7291	93.3952	6.91381	20.7372	2.29858	18.6047	3.988	20.5713	2.82968	1.90644	1936.75
32	Pakistan	PAK	SA	2013	1028.44	938000000	10.9	127700000	54.266	1333000000	16.1155	5.57092	101.629	6.9358	20.6593	2.38876	18.6652	3.9939	21.0107	2.77978	1.71756	2099.58
32	Pakistan	PAK	SA	2014	1054.23	971000000	12	135800000	54.191	1887000000	15.589	5.84504	101.1	6.96056	20.6938	2.48491	18.7267	3.99252	21.3583	2.74656	1.76559	2092.15
32	Pakistan	PAK	SA	2015	1081.29	915000000	14	125900000	55.077	1673000000	15.3861	5.43473	102.769	6.98591	20.6344	2.63906	18.651	4.00873	21.2379	2.73346	1.69281	2120.59
32	Pakistan	PAK	SA	2016	1117.52	791000000	12.3854	136500000	54.853	2576000000	16.5251	5.2952	104.769	7.01886	20.4888	2.51652	18.7318	4.00466	21.6695	2.80488	1.6668	2146.59
32	Pakistan	PAK	SA	2017	1155.36	866000000	15.51	144500000	54.637	2496000000	17.0554	5.93284	105.455	7.05217	20.5794	2.74148	18.7888	4.00071	21.638	2.83647	1.7805	2170.2
32	Pakistan	PAK	SA	2018	1197.91	818000000		154000000	54.425	1737000000	18.8298	5.59586	121.824	7.08834	20.5224		18.8525	3.99682	21.2754	2.93544	1.72203	2500.12
32	Pakistan	PAK	SA	2019	1185.46				54.584	2218000000	18.095	5.61226	150.036	7.07788				3.99974	21.5199	2.89563	1.72495
33	Palau	PLW	EAP	2010	10219.9	76000000		14512		2.68524e+06		69.1953	1	9.23209	18.1462		9.58273		14.8033		4.23693	18.1462
33	Palau	PLW	EAP	2011	10844	94000000		15445		8326127		72.9606	1	9.29137	18.3588		9.64504		15.9349		4.28992	18.3588
33	Palau	PLW	EAP	2012	11109.4	109000000		17151		21639126		76.6147	1	9.31555	18.5069		9.74981		16.89		4.33879	18.5069
33	Palau	PLW	EAP	2013	10973.5	117000000		17945		18041110		75.1289	1	9.30324	18.5777		9.79507		16.7082		4.31921	18.5777
33	Palau	PLW	EAP	2014	11440.4	131000000		19114		39860115		75.3825	1	9.34491	18.6907		9.85818		17.5009		4.32257	18.6907
33	Palau	PLW	EAP	2015	12565.2	156000000		23743		34583158		77.3707	1	9.43869	18.8654		10.075		17.3589		4.34861	18.8654
33	Palau	PLW	EAP	2016	12622.5	148000000				35244867		70.3733	1	9.44323	18.8127				17.3778		4.25381	18.8127
33	Palau	PLW	EAP	2017	12121.6	123000000				27484633		64.9864	1	9.40275	18.6277				17.1291		4.17418	18.6277
33	Palau	PLW	EAP	2018	12260.2					21500000			1	9.41412					16.8836
33	Palau	PLW	EAP	2019									1
34	Papua New Guinea	PNG	EAP	2010	1949.35	2400000	1.28	1909078	49.756	35591312	21.0915	21.5297	2.71929	7.57525	14.691	0.24686	14.4621	3.90713	17.3876	3.04887	3.06943	39.9491
34	Papua New Guinea	PNG	EAP	2011	1928.29	5100000	2	2400000	49.811	36419304	20.9325	18.9099	2.37097	7.56439	15.4448	0.693147	14.691	3.90824	17.4106	3.0413	2.93969	36.619
34	Papua New Guinea	PNG	EAP	2012	1976.1	2400000	3.5	2709000	49.691	28796708	22.8566	19.7763	2.08365	7.58888	14.691	1.25276	14.8121	3.90582	17.1758	3.12924	2.98448	30.6108
34	Papua New Guinea	PNG	EAP	2013	2010.23	3700000	5.1	3000000	49.599	26804026	25.0996	20.3143	2.24451	7.606	15.1238	1.62924	14.9141	3.90397	17.1041	3.22285	3.01132	33.9456
34	Papua New Guinea	PNG	EAP	2014	2237	2800000	6.5	3358900	49.087	29436964	22.6256	10.812	2.46138	7.71289	14.8451	1.8718	15.0271	3.89359	17.1978	3.11908	2.38066	36.5396
34	Papua New Guinea	PNG	EAP	2015	2400.5	1700000	7.9	3560000	48.747	213700000	22.5535	6.8309	2.76841	7.78343	14.3461	2.06686	15.0853	3.88664	19.1801	3.11589	1.92146	39.716
34	Papua New Guinea	PNG	EAP	2016	2448.86	1600000	9.60154	3782000	48.658	19180493	22.1193	5.75585	3.13303	7.80338	14.2855	2.26192	15.1458	3.88482	16.7694	3.09645	1.75022	44.7569
34	Papua New Guinea	PNG	EAP	2017	2485.53	15300000	11.2092	4018000	48.698	161500000	19.3528	8.33259	3.18879	7.81824	16.5434	2.41674	15.2063	3.88564	18.9	2.96284	2.12018	52.7533
34	Papua New Guinea	PNG	EAP	2018	2418.54				48.798	1135000000	19.3037	8.62037	3.29346	7.79092				3.88769	20.8499	2.96029	2.15413
34	Papua New Guinea	PNG	EAP	2019	2505.13				48.619		17.8963		3.38754	7.8261				3.88401		2.88459
35	Philippines	PHL	EAP	2010	2217.47	3441000000	25	83150138	63.89	1070000000	28.3325	14.3013	45.1097	7.70412	21.959	3.21888	18.2362	4.15716	20.7909	3.34401	2.66035	990.564
35	Philippines	PHL	EAP	2011	2264.39	4053000000	29	94189795	64.718	2007000000	30.4976	13.3186	43.3131	7.72506	22.1227	3.3673	18.3608	4.17004	21.4199	3.41765	2.58916	958.205
35	Philippines	PHL	EAP	2012	2379.67	4963000000	36.2351	102000000	64.289	3215000000	31.9054	13.2482	42.2288	7.77472	22.3253	3.59003	18.4405	4.16339	21.8911	3.46278	2.58386	942.769
35	Philippines	PHL	EAP	2013	2497.69	5599000000	48.099	102800000	64.047	3737000000	34.3357	13.968	42.4462	7.82312	22.4459	3.87326	18.4483	4.15962	22.0416	3.53619	2.63677	952.741
35	Philippines	PHL	EAP	2014	2612.86	6059000000	49.6	111300000	64.778	5740000000	37.5783	15.6041	44.3952	7.8682	22.5248	3.90399	18.5277	4.17097	22.4707	3.62643	2.74754	999.992
35	Philippines	PHL	EAP	2015	2735.19	6414000000	36	117800000	64.155	5639000000	39.9038	17.1891	45.5028	7.91395	22.5817	3.58352	18.5845	4.1613	22.453	3.68647	2.84428	1027.53
35	Philippines	PHL	EAP	2016	2886.9	6289000000	55.5	120100000	64.117	8280000000	42.8645	17.3758	47.4925	7.96794	22.5621	4.01638	18.6038	4.16071	22.8371	3.75804	2.85508	1071.53
35	Philippines	PHL	EAP	2017	3042.69	8349000000	60.0548	115800000	61.866	10260000000	45.6052	18.5613	50.4037	8.0205	22.8454	4.09526	18.5674	4.12497	23.0515	3.82002	2.92108	1151.49
35	Philippines	PHL	EAP	2018	3190.78	9730000000		134600000	61.773	9949000000	47.5628	18.7941	52.6614	8.06802	22.9985		18.7178	4.12347	23.0207	3.86205	2.93354	1211.13
35	Philippines	PHL	EAP	2019	3337.68				61.912	7647000000		18.2862	51.7958	8.11303				4.12571	22.7576		2.90615
36	Samoa	WSM	EAP	2010	3566.36	123700000	7	90000	46.936	-1.32458e+06	63.5832	38.3038	2.48466	8.1793	18.6334	1.94591	11.4076	3.84878		4.15235	3.64555	46.2975
36	Samoa	WSM	EAP	2011	3685.08	134900000	11		46.739	8.98474e+06	64.7978	35.2822	2.31747	8.21205	18.7201	2.3979		3.84458	16.011	4.17127	3.56338	43.3832
36	Samoa	WSM	EAP	2012	3504.14	148200000	12.9225	100302	46.835	20871550	67.1078	36.8485	2.29231	8.1617	18.8141	2.55897	11.5159	3.84663	16.8539	4.2063	3.60682	43.1277
36	Samoa	WSM	EAP	2013	3459.66	137200000	15.3	99887	47.045	13791695	70.9911	38.3318	2.3109	8.14893	18.737	2.72785	11.5118	3.8511	16.4396	4.26255	3.64628	43.2992
36	Samoa	WSM	EAP	2014	3435.28	147700000	21.2	106524	47.058	22849692	77.3864	36.1011	2.33177	8.14185	18.8107	3.054	11.5761	3.85138	16.9444	4.34881	3.58632	43.8622
36	Samoa	WSM	EAP	2015	3558.12	142400000	25.407	120517	47.048	26867532	75.4035	34.4338	2.56087	8.17699	18.7741	3.23502	11.6996	3.85117	17.1064	4.32285	3.53904	48.0782
36	Samoa	WSM	EAP	2016	3824.5	148700000	29.4117	151008	46.692	2.52067e+06	78.7382	37.4635	2.56493	8.24918	18.8174	3.38139	11.9251	3.84357	14.74	4.36613	3.62337	48.2654
36	Samoa	WSM	EAP	2017	3847.18	167000000	33.6109	124211	46.565	9.21537e+06	82.5897	39.7295	2.55438	8.2551	18.9335	3.51485	11.7297	3.84085	16.0364	4.41388	3.68209	48.3633
36	Samoa	WSM	EAP	2018	3748.84	191300000			46.51	16713451	87.3081	43.78	2.58728	8.2292	19.0694			3.83967	16.6317	4.46944	3.77918	49.3378
36	Samoa	WSM	EAP	2019	3860.01				46.38		89.3522		2.64883	8.25842				3.83687		4.49259
37	Singapore	SGP	EAP	2010	47237	14180000000	71	7384600	73.556	55320000000	94.8584	83.7751	1.36351	10.7629	23.3751	4.26268	15.8149	4.29805	24.7364	4.55239	4.42814	31.8721
37	Singapore	SGP	EAP	2011	49194.4	17930000000	71	7794300	73.858	49160000000	104.704	84.8778	1.25778	10.8035	23.6097	4.26268	15.8689	4.30215	24.6183	4.65113	4.44121	29.6958
37	Singapore	SGP	EAP	2012	50143.8	18800000000	72	8067600	74.702	55310000000	112.974	88.9096	1.24968	10.8226	23.6571	4.27667	15.9034	4.31351	24.7362	4.72715	4.48762	29.5637
37	Singapore	SGP	EAP	2013	51725	19230000000	80.9021	8438100	74.785	64390000000	124.066	94.8514	1.2513	10.8537	23.6797	4.39324	15.9483	4.31462	24.8882	4.82081	4.55231	29.6305
37	Singapore	SGP	EAP	2014	53068.4	19160000000	79.0292	8103800	75.721	68700000000	128.13	101.777	1.26705	10.8793	23.6761	4.36982	15.9078	4.32705	24.953	4.85304	4.62278	29.9988
37	Singapore	SGP	EAP	2015	54009.7	16620000000	79.013	8233100	76.644	69770000000	122.421	102.237	1.37482	10.8969	23.5339	4.36961	15.9237	4.33917	24.9685	4.80747	4.62729	32.355
37	Singapore	SGP	EAP	2016	55042.7	18940000000	84.4523	8460700	76.66	70720000000	123.872	97.4551	1.38155	10.9159	23.6645	4.43619	15.9509	4.33938	24.982	4.81925	4.57939	32.6937
37	Singapore	SGP	EAP	2017	57378.9	19890000000	84.4495	8381900	77.015	97770000000	121.478	102.36	1.38092	10.9574	23.7135	4.43615	15.9416	4.344	25.3059	4.79973	4.6285	32.7465
37	Singapore	SGP	EAP	2018	59073.5	20420000000	88.1656	8568400	77.024	91040000000	118.941	108.021	1.34884	10.9865	23.7398	4.47922	15.9636	4.34412	25.2346	4.77863	4.68232	32.0212
37	Singapore	SGP	EAP	2019	58829.6				77.466	105500000000	120.78	108.547	1.36416	10.9824				4.34984	25.382	4.79397	4.68719
38	Solomon Islands	SLB	EAP	2010	1290.4	50800000	5	115500	85.788	165900000	27.0773	40.9965	8.0645	7.16271	17.7434	1.60944	11.657	4.45188	18.9269	3.2987	3.71349	143.092
38	Solomon Islands	SLB	EAP	2011	1423.83	65900000	6	274872	85.447	120100000	21.4898	32.6516	7.64126	7.2611	18.0037	1.79176	12.5241	4.4479	18.6038	3.06758	3.48589	137.571
38	Solomon Islands	SLB	EAP	2012	1449.76	65400000	6.9974	302147	85.383	23881499	21.9695	30.307	7.3552	7.27915	17.996	1.94554	12.6187	4.44715	16.9886	3.08965	3.41138	132.364
38	Solomon Islands	SLB	EAP	2013	1453.59	70500000	8	323105	85.368	53434351	33.3656	33.0738	7.30214	7.28179	18.0711	2.07944	12.6857	4.44697	17.794	3.50753	3.49874	131.958
38	Solomon Islands	SLB	EAP	2014	1446.44	64800000	9	376696	85.38	21022030	36.0263	28.6792	7.37535	7.27686	17.9868	2.19722	12.8392	4.44711	16.8611	3.58425	3.35617	132.659
38	Solomon Islands	SLB	EAP	2015	1443.76	60000000	10.0005	424712	85.384	32222729	37.3958	24.9474	7.91469	7.27501	17.9098	2.30263	12.9592	4.44716	17.2882	3.62156	3.21677	141.751
38	Solomon Islands	SLB	EAP	2016	1451.01	71000000	11.0009	416572	85.369	37343623	38.3653	26.8184	7.94815	7.28001	18.0782	2.39798	12.9398	4.44698	17.4357	3.64715	3.28909	143.688
38	Solomon Islands	SLB	EAP	2017	1465.33	79000000	11.9242	465331	85.354	42883976	37.2896	26.1795	7.88739	7.28984	18.185	2.47857	13.0505	4.44681	17.574	3.61871	3.26498	143.432
38	Solomon Islands	SLB	EAP	2018	1482.61	92000000		482029	85.346	24992542	35.5331	26.042	7.9525	7.30156	18.3373		13.0858	4.44671	17.0341	3.57046	3.25971	145.827
38	Solomon Islands	SLB	EAP	2019	1483.99				85.325	30141254		26.4577	8.1734	7.30249				4.44647	17.2214		3.27555
39	Sri Lanka	LKA	SA	2010	2799.65	1044000000	12	17359312	58.481	477600000	25.5156	9.84887	113.064	7.93725	20.7663	2.48491	16.6696	4.0687	19.9843	3.23929	2.28736	2347.93
39	Sri Lanka	LKA	SA	2011	3014.58	1421000000	15	18319447	58.252	955900000	35.0102	10.8677	110.565	8.01121	21.0746	2.70805	16.7235	4.06478	20.6782	3.55564	2.38579	2330.12
39	Sri Lanka	LKA	SA	2012	3286.01	1756000000	18.2854	19332844	57.464	941100000	35.0186	9.2619	127.603	8.09743	21.2863	2.9061	16.7773	4.05116	20.6626	3.55588	2.22591	2716.2
39	Sri Lanka	LKA	SA	2013	3371.18	2506000000	21.9	20315150	59.127	932600000	34.7501	11.0207	129.069	8.12302	21.642	3.08649	16.8269	4.07969	20.6535	3.54818	2.39977	2793.31
39	Sri Lanka	LKA	SA	2014	3505.55	3278000000	25.8	22123000	58.48	893600000	35.8724	11.7569	130.565	8.1621	21.9105	3.25038	16.9121	4.06869	20.6108	3.57997	2.46444	2860.74
39	Sri Lanka	LKA	SA	2015	3647.39	3978000000	12.1	23899642	59.469	679700000	41.5985	12.9876	135.857	8.20177	22.1041	2.49321	16.9894	4.08545	20.3372	3.72806	2.564	3002.99
39	Sri Lanka	LKA	SA	2016	3769.16	4591000000	16.4	25797199	59.759	897000000	45.3681	13.8311	145.582	8.23461	22.2474	2.79728	17.0658	4.09032	20.6146	3.81481	2.62692	3238.81
39	Sri Lanka	LKA	SA	2017	3860.15	5083000000	34.1133	28199083	59.265	1373000000	47.3702	13.8916	152.446	8.25846	22.3492	3.52969	17.1548	4.08202	21.0403	3.85799	2.63129	3407.05
39	Sri Lanka	LKA	SA	2018	3946.19	5608000000		30282984	58.812	1611000000	49.9029	14.6812	162.465	8.28051	22.4475		17.2261	4.07435	21.2001	3.91008	2.68657	3646.92
39	Sri Lanka	LKA	SA	2019	4011.68				58.69				178.745	8.29697				4.07227
40	Thailand	THA	EAP	2010	5076.34	23800000000	22.4	71726300	77.194	14750000000	115.748	22.1847	31.6857	8.53235	23.8929	3.10906	18.0884	4.34632	23.4145	4.75141	3.0994	757.065
40	Thailand	THA	EAP	2011	5094.47	30920000000	23.6699	77449000	79.059	2474000000	130.673	23.6347	30.4917	8.53591	24.1547	3.1642	18.1651	4.37019	21.6291	4.8727	3.16272	736.518
40	Thailand	THA	EAP	2012	5437.88	34570000000	26.46	85012000	78.664	12900000000	136.231	23.1898	31.0831	8.60114	24.2662	3.27563	18.2583	4.36519	23.2805	4.91435	3.14371	754.27
40	Thailand	THA	EAP	2013	5558.74	41770000000	28.94	93849000	76.704	15940000000	142.363	24.3157	30.726	8.62313	24.4554	3.36523	18.3572	4.33995	23.4921	4.95838	3.19112	751.417
40	Thailand	THA	EAP	2014	5589.33	38450000000	34.89	97096000	75.956	4975000000	145.564	23.8591	32.4798	8.62861	24.3726	3.5522	18.3912	4.33015	22.3277	4.98062	3.17217	791.619
40	Thailand	THA	EAP	2015	5741.35	44850000000	39.3161	102900000	75.525	8928000000	149.373	25.0689	34.2477	8.65545	24.5266	3.67164	18.4493	4.32446	22.9125	5.00645	3.22163	839.98
40	Thailand	THA	EAP	2016	5916.13	48460000000	47.505	119700000	74.726	2810000000	146.201	25.9531	35.2964	8.68544	24.604	3.86083	18.6005	4.31383	21.7565	4.98498	3.25629	868.432
40	Thailand	THA	EAP	2017	6135.47	57060000000	52.8919	121500000	74.13	8229000000	144.66	25.7799	33.9398	8.72184	24.7674	3.96825	18.6154	4.30582	22.8309	4.97439	3.2496	840.6
40	Thailand	THA	EAP	2018	6370.02	65240000000	56.8175	125100000	74.714	13210000000	144.158	26.142	32.3102	8.75936	24.9013	4.03984	18.6446	4.31367	23.3042	4.97091	3.26354	804.568
40	Thailand	THA	EAP	2019	6502.65				74.708	6316000000	143.335	25.8944	31.0476	8.77996				4.31359	22.5663	4.96518	3.25403
41	Timor-Leste	TLS	EAP	2010	806.408	24000000	3	473020	65.698	30332807	12.4353	125.095	1	6.69259	16.9936	1.09861	13.0669	4.18507	17.2277	2.52054	4.82907	16.9936
41	Timor-Leste	TLS	EAP	2011	838.189	18000000	4	614151	65.064	49058169	12.5893	145.643	1	6.73124	16.7059	1.38629	13.328	4.17537	17.7085	2.53284	4.98116	16.7059
41	Timor-Leste	TLS	EAP	2012	873.056	21000000	7	621000	64.861	40382444	13.9452	92.238	1	6.772	16.86	1.94591	13.3391	4.17225	17.5139	2.63513	4.52437	16.86
41	Timor-Leste	TLS	EAP	2013	875.913	29000000	11	650000	65.711	55857106	13.0253	41.4446	1	6.77527	17.1828	2.3979	13.3847	4.18527	17.8383	2.56689	3.72436	17.1828
41	Timor-Leste	TLS	EAP	2014	898.509	35000000	17.5	1375749	67.64	33905492	13.2495	36.3379	1	6.80074	17.3709	2.8622	14.1345	4.2142	17.3391	2.58396	3.59286	17.3709
41	Timor-Leste	TLS	EAP	2015	908.961	51000000	23	1376669	66.692	42995500	13.2691	46.3279	1	6.8123	17.7473	3.13549	14.1352	4.20008	17.5766	2.58544	3.83575	17.7473
41	Timor-Leste	TLS	EAP	2016	923.49	58000000	25.2462	1492124	66.814	5478700	12.5573	41.285	1	6.82816	17.8759	3.22868	14.2157	4.20191	15.5164	2.5303	3.7205	17.8759
41	Timor-Leste	TLS	EAP	2017	871.279	73000000	27.4927	1556624	67.545	6.71594e+06	16.1285	33.2238	1	6.76996	18.106	3.31392	14.258	4.21279	15.72	2.78059	3.50327	18.106
41	Timor-Leste	TLS	EAP	2018	847.637	78000000		1468495	67.575	47925665	15.9285	34.6689	1	6.74245	18.1722		14.1997	4.21324	17.6852	2.76811	3.54584	18.1722
41	Timor-Leste	TLS	EAP	2019	859.53				67.51	74580323	15.7531	32.1789	1	6.75639				4.21228	18.1274	2.75704	3.47131
42	Tonga	TON	EAP	2010	3553.22	17300000	16	54300	61.933	4661006	39.6414	22.5241	1.90599	8.17561	16.6662	2.77259	10.9023	4.12605	15.3547	3.67987	3.11459	31.7656
42	Tonga	TON	EAP	2011	3667.14	32500000	25	55000	62.009	7641552	32.3132	25.9843	1.72895	8.20717	17.2967	3.21888	10.9151	4.12728	15.8491	3.47547	3.25749	29.9052
42	Tonga	TON	EAP	2012	3729.49	40000000	30	56000	62.114	-841514	30.5134	30.8269	1.71951	8.22403	17.5044	3.4012	10.9331	4.12897		3.41817	3.42839	30.0989
42	Tonga	TON	EAP	2013	3647.52	47000000	32.754	57500	62.236	6.26951e+06	30.6792	37.766	1.77371	8.2018	17.6657	3.48902	10.9595	4.13093	15.6512	3.42359	3.63141	31.3338
42	Tonga	TON	EAP	2014	3750.38	38300000	35.9544	68000	62.087	13241447	31.2894	27.5737	1.84677	8.22961	17.461	3.58225	11.1273	4.12854	16.3989	3.44328	3.31686	32.2464
42	Tonga	TON	EAP	2015	3899.13	46400000	38.6513	73493	61.811	6.34916e+06	34.2067	23.6877	2.10576	8.26851	17.6528	3.65458	11.205	4.12408	15.6638	3.53242	3.16496	37.1726
42	Tonga	TON	EAP	2016	4016.87	52700000	39.95	80000	61.656	5.72462e+06	39.2266	37.7929	2.21566	8.29826	17.7801	3.68763	11.2898	4.12157	15.5603	3.66936	3.63212	39.3947
42	Tonga	TON	EAP	2017	4090.34	48500000	41.2487	107938	61.556	-5.61375e+06	40.6582	41.418	2.20597	8.31638	17.6971	3.71962	11.5893	4.11995		3.7052	3.72372	39.0393
42	Tonga	TON	EAP	2018	4054.94	48100000		107938	61.552	15043792	43.0679	43.508	2.23657	8.30769	17.6888		11.5893	4.11988	16.5265	3.76278	3.77294	39.5622
42	Tonga	TON	EAP	2019					61.52	1.28263e+06			2.28949					4.11936	14.0644
43	Vanuatu	VUT	EAP	2010	2966.86	242000000	8	169935	70.397	63109399	64.6852	57.2652	96.9058	7.99526	19.3044	2.07944	12.0432	4.25415	17.9604	4.16953	4.04769	1870.71
43	Vanuatu	VUT	EAP	2011	2923.42	249000000	9.2	136956	70.364	61117731	67.4283	54.0503	89.4692	7.98051	19.333	2.2192	11.8274	4.25368	17.9283	4.21106	3.98992	1729.7
43	Vanuatu	VUT	EAP	2012	2893.1	268000000	10.598	146084	70.308	60388540	70.5158	57.2697	92.6375	7.97008	19.4065	2.36067	11.8919	4.25289	17.9163	4.25584	4.04777	1797.77
43	Vanuatu	VUT	EAP	2013	2868.04	314000000	11.3	127244	70.307	59379213	68.6816	62.5432	94.5425	7.96138	19.5649	2.4248	11.7539	4.25287	17.8995	4.22948	4.13586	1849.71
43	Vanuatu	VUT	EAP	2014	2853.48	284000000	18.8	156051	70.37	13266164	71.7332	56.7244	97.0717	7.95629	19.4645	2.93386	11.9579	4.25377	16.4007	4.27295	4.0382	1889.45
43	Vanuatu	VUT	EAP	2015	2781.79	254000000	22.3514	174818	70.623	31021246	69.7523	59.7485	108.989	7.93085	19.3528	3.10689	12.0715	4.25736	17.2502	4.24495	4.09014	2109.25
43	Vanuatu	VUT	EAP	2016	2803.9	275000000	24	218603	70.618	44178569	67.1191	59.7772	108.475	7.93877	19.4323	3.17805	12.295	4.25729	17.6038	4.20647	4.09062	2107.92
43	Vanuatu	VUT	EAP	2017	2854	289000000	25.7198	228016	70.57	38222690	64.4852	57.1865	107.821	7.95648	19.4819	3.24726	12.3372	4.25661	17.4589	4.16644	4.04632	2100.56
43	Vanuatu	VUT	EAP	2018	2862.02	325000000		251428	70.557	37582280	62.0786	67.5372	110.168	7.95928	19.5993		12.4349	4.25642	17.442	4.1284	4.21268	2159.23
43	Vanuatu	VUT	EAP	2019	2874.59				70.517		59.3468		114.253	7.96366				4.25585		4.0834
44	Vietnam	VNM	EAP	2010	1317.89	4450000000	30.65	111600000	80.831	8000000000	114.723	14.9924	18612.9	7.18379	22.2162	3.42263	18.5304	4.39236	22.8027	4.74252	2.70755	413508
44	Vietnam	VNM	EAP	2011	1385.89	5710000000	35.07	127300000	81.782	7430000000	101.799	15.3003	20509.8	7.2341	22.4655	3.55735	18.6621	4.40406	22.7288	4.623	2.72788	460762
44	Vietnam	VNM	EAP	2012	1443.49	6850000000	36.8	131700000	81.855	8368000000	94.8322	13.9308	20828	7.27482	22.6475	3.6055	18.696	4.40495	22.8477	4.55211	2.6341	471702
44	Vietnam	VNM	EAP	2013	1505.81	7250000000	38.5	123700000	82.838	8900000000	96.8033	14.327	20933.4	7.31709	22.7043	3.65066	18.6334	4.41689	22.9093	4.57268	2.66215	475278
44	Vietnam	VNM	EAP	2014	1579.19	7410000000	41	136100000	83.034	9200000000	100.3	13.6785	21148	7.36467	22.7261	3.71357	18.7289	4.41925	22.9425	4.60817	2.61583	480612
44	Vietnam	VNM	EAP	2015	1667.17	7350000000	45	120300000	82.647	11800000000	111.926	14.1093	21697.6	7.41888	22.718	3.80666	18.6055	4.41458	23.1914	4.71784	2.64683	492925
44	Vietnam	VNM	EAP	2016	1752.53	8500000000	53	120600000	82.354	12600000000	123.815	14.253	21935	7.46882	22.8633	3.97029	18.608	4.41103	23.257	4.81879	2.65697	501507
44	Vietnam	VNM	EAP	2017	1852.96	8890000000	58.14	120000000	82.798	14100000000	130.722	13.482	22370.1	7.52454	22.9082	4.06285	18.603	4.4164	23.3694	4.87307	2.60135	512458
44	Vietnam	VNM	EAP	2018	1964.48	10080000000	70.3496	140600000	82.743	15500000000	133.136	13.5639	22602	7.58298	23.0338	4.25348	18.7614	4.41574	23.4641	4.89137	2.60741	520612
44	Vietnam	VNM	EAP	2019	2082.24				82.841		137.912		23050.2	7.6412				4.41692		4.92662
